# Supplementary material for: Airway dendritic cell maturation in children exposed to air pollution
Source: PLoS One. 2020 May 5;15(5):e0232040. doi: 10.1371/journal.pone.0232040 (PMC7200006; doi:10.1371/journal.pone.0232040)
Supplement: S1 File — (XLSX) [file pone.0232040.s004.xlsx]

## Sheet: Full Data Table
Running Total	PM10 S	PM10 Tertile	Age (yr)	Gender	Height (cm)	Weight (kg)	Ethnicity GLI	Hayfever	Eczema	ATOPY	Smoking	SPT	HDM	grass	Tree	Cat	Aspergillus	Induce Sputum	Successful SI	CD11c+	CD86+	CD1c+	CD141+	CCR7+	FEV1 Z	FVC Z
48	26.11	2	10.245	1	151.5	53.5	2	2	2	2	2	2	2	2	2	2	2	1	1	14.67	86.36	36.36	27.27		-0.289764	-0.720899
65	26.88	3	8.93634	1	143	31.6	2	2	2	2	2	2	2	2	2	2	2	1	1	28.87	78.57	50	0		0.0916797	-0.247327
50	26.11	2	10.3381	1	153.3	69	2	2	2	2	2	2	2	2	2	2	2	1	1	31.08	64.13	66.3	2.17		2.12337	2.12324
45	26.11	2	10.0726	2	139	28.6	1	2	2	2	1	1	2	1	2	2	2	1	1	32.63	77.42	51.61	0		-0.874993	-0.474439
44	26.11	2	10.4531	1	150.6	50.5	2	1	2	2	1	2	2	2	2	2	2	1	1	38.1	97.22	65.28	1.39		2.19457	1.38541
68	26.88	3	8.61602	2	127.8	30.9	5	1	2	1	2	2	2	2	2	2	2	1	1	41.03	83.33	14.58	4.17		0.380764	0.410362
301	30.49	3	11.1294	1	155.4	33.9	1	2	2	1	2	1	1	1	1	1	2	1	1	52.63	57.14	58.57	8.57	4.29	0.685467	-0.0678324
81	29.08	3	10.935	1	150.3	39.2	1	2	2	2	2	2	2	2	2	2	2	1	1	55	87.88	57.58	15.15		-1.98512	-2.38376
100	28.79	3	11.1211	1	154.1	53.2	1	2	2	2	2	2	2	2	2	2	2	1	1	55.93	81.82	28.79	1.52
55	26.11	2	10.4476	1	140.1	30.5	5	2	2	1	2	1	1	1	1	2	2	1	1	56.41	45.45	68.18	31.82		-0.340206	0.123317
80	29.08	3	11.2799	1	144	39	1	2	2	1	2	1	2	1	1	2	2	1	1	57.69	86.67	0	0		-1.47901	-2.45356
108	25.98	2	13.1198	2	155.5	41.6	2	2	2	2	2	2	2	2	2	2	2	1	1	59.14	81.82	25.45	3.64		-1.70743	-1.63259
87	29.08	3	11.5921	1	156.8	43.8	5	2	2	2	2	1	1	2	2	2	2	1	1	59.48	52.17	39.13	0		-1.61593	-1.71854
202	25.53	1	11.2088	2	157.5	56.7	2	2	2	2	1	2	2	2	2	2	2	1	1	61.03	37.35	46.99	0	2.41
318	26.25	2	10.6968	1	139	34.8	5	2	2	2	2	2	2	2	2	2	2	1	1	61.75	71.68	61.06	15.04	4.42	5.07363e-05	-0.207974
259	25.96	2	11.2909	2	143.1	37.7	1	1	1	2	2	2	2	2	2	2	2	1	1	62.96	92.65	54.41	2.94	0	1.14808	1.4673
207	25.53	1	11.2142	1	146.5	53.2	1	1	2	2	2	2	2	2	2	2	2	2	1	63.64	48.57	37.14	20	0
261	25.96	2	10.6201	2	144.5	36.4	1	2	2	2	2	2	2	2	2	2	2	1	1	64.77	85.96	22.81	7.02	3.51	0.349653	0.337591
365	27.76	3	10.0945	2	126.8	27.3	5	2	2	2	2	1	2	1	2	2	2	1	1	64.79	54.35	43.48	2.17	19.57	0.573593	0.033806
254	25.96	2	11.2772	1	146	47.9	1	2	2	1	1	2	2	2	2	2	2	1	1	65.17	75.86	31.03	1.72	0	-0.814501	0.166266
71	26.88	3	9.5332	2	145	36.2	2	2	2	1	2	2	2	2	2	2	2	1	1	66.67	100	42.86	0		-0.201573	-0.548345
86	29.08	3	11.3073	1	159.4	56.4	1	2	2	1	2	1	2	2	2	1	2	1	1	67.57	36	48	0		-0.296852	-0.451656
164	23.15	1	12.7556	1	149.1	43.1	1	1	2	2	2	1	1	2	2	2	2	1	1	68.7	58.89	14.44	11.11	2.22	1.10416	0.686505
336	31.05	3	10.6585	1	147	39.1	1	2	2	2	2	2	2	2	2	2	2	1	1	68.79	49.07	58.33	12.96	14.81	-0.168184	-0.00660657
113	25.98	2	12.898	1	158.5	38.1	1	1	2	2	2	2	2	2	2	2	2	1	1	69.01	91.84	59.18	2.04		-0.0330619	-0.745783
78	29.08	3	11.5948	1	149.5	41.4	1	2	2	2	2	1	2	2	1	2	2	1	1	69.92	84.88	45.35	0		-0.628554	-0.349747
157	23.15	1	12.1944	2	156.6	47.7	1	2	1	2	1	2	2	2	2	2	2	1	1	70	46.43	32.14	0	0	-0.7903	-1.18166
137	25.9	2	13.2485	2	167	59.6	1	1	2	2	1	1	1	2	1	2	2	1	1	70.08	29.21	51.69	13.48	10.11	-0.864843	-1.25907
217	25.53	1	11.0253	1	143.5	35.9	2	1	1	2	2	2	2	2	2	2	2	1	1	70.37	44.08	36.84	8.55	7.24	0.125004	-0.422096
47	26.11	2	9.62081	2	136	30.1	2	2	2	2	2	2	2	2	2	2	2	1	1	70.63	98.02	97.03	2.97		-0.321469	-0.152701
166	23.15	1	12.3614	2	161.8	65.7	2	2	2	1	2	2	2	2	2	2	2	1	1	70.83	47.06	23.53	0	0	0.460425	0.109922
191	25.99	2	9.74949	1	134.5	32.7	2	2	2	2	2	1	1	1	1	2	2	1	1	71.43	74	60	6	10	1.33067	1.55358
364	27.76	3	9.9822	2	135.6	31.2	5	2	2	1	1	2	2	2	2	2	2	1	1	71.63	48.99	67.79	2.68	6.04	-0.744597	-1.06547
139	25.9	2	12.8378	2	161.5	62	2	2	2	1	2	2	2	2	2	2	2	1	1	71.83	64.71	52.94	1.96	37.25	-0.0967974	-0.275801
307	30.49	3	11.3402	1	134.2	35.6	1	2	2	1	2	2	2	2	2	2	2	1	1	72.22	16.15	30	3.08	9.23	-0.393128	-0.281658
85	29.08	3	11.6359	1	143.5	34	1	1	2	2	2	1	2	1	2	2	2	1	1	72.6	30.19	30.19	0		0.0188344	-0.0963482
330	26.5	2	11.1157	1	154.1	46.5	1	2	2	2	2	2	2	2	2	2	2	1	1	72.73	91.67	79.17	8.33	0	0.102115	0.139854
359	27.76	3	10.475	2	148	45.3	2	2	2	2	1	1	1	2	2	2	2	1	1	72.73	66.35	58.65	2.88	10.58	0.0177128	-0.0373204
267	25.83	2	9.76318	1	140.6	42.7	3	1	2	2	2	1	2	2	2	1	2	1	1	72.8	60.44	46.15	8.79	10.99	3.33231	3.43236
136	25.9	2	12.0548	2	151	49.2	1	2	2	2	2	2	2	2	2	2	2	1	1	73.13	18.37	38.78	2.04	10.2	-0.396218	-0.207064
310	30.49	3	10.9185	1	153.5	38.4	1	2	2	2	2	2	2	2	2	2	2	1	1	73.2	61.97	36.62	19.72	23.94	-0.237047	-0.00517282
323	26.25	2	11.1102	1	148.9	34.7	3	2	2	2	1	2	2	2	2	2	2	1	1	73.79	56.58	25	1.32	32.24	-1.09798	-1.59509
161	23.15	1	12.0712	1	155.3	50.8	5	2	2	2	1	2	2	2	2	2	2	1	1	74	56.76	40.54	10.81	8.11	0.475666	0.0897713
219	25.53	1	11.0938	1	146.6	48.6	2	2	2	2	2	2	2	2	2	2	2	1	1	74.39	75.41	37.7	14.75	3.28
160	23.15	1	12.5038	1	151.3	52.5	2	1	2	2	2	2	2	2	2	2	2	1	1	75	44.44	25.93	0	7.41	-0.451303	-1.43827
151	24.28	1	13.87	2	158	61.3	1	2	2	2	1	2	2	2	2	2	2	1	1	75.25	73.68	64.47	9.21	2.63	1.50808	1.54423
115	25.98	2	12.9281	1	160	40	2	2	2	2	2	1	2	2	2	2	2	1	1	75.25	57.05	66.44	0		-0.609352	-1.49868
319	26.25	2	10.7132	2	140	29.9	1	2	2	2	2	2	2	2	2	2	2	1	1	75.49	31.17	83.12	1.3	2.6	1.86893	1.54035
181	25.33	1	11.1677	2	157.5	47.4	2	2	2	2	2	1	2	2	1	2	2	1	1	75.56	35.32	13.43	2.49	1
109	25.98	2	13.7112	1	164	47.2	5	2	2	2	2	2	2	2	2	2	2	1	1	75.78	24.74	27.84	1.03		-0.656063	-1.12993
105	25.98	2	13.6756	2	154.6	51.2	5	1	2	2	1	2	2	2	2	2	2	1	1	75.89	71.76	74.12	3.53		-0.794755	-0.704489
110	25.98	2	13.7769	1	149.5	55.9	5	2	2	2	2	2	2	2	2	2	2	1	1	76.19	80.21	33.33	7.29		-1.68499	0.107504
149	24.45	1	14.5243	2	167.3	52.7	2	1	2	2	1	2	2	2	2	2	2	1	1	76.27	35.56	35.56	15.56	11.11	0.912185	0.786912
418	25.37	1	11.9617	2	157.5	49.3	5	1	2	2	2	2	2	2	2	2	2	1	1	76.62	51.41
177	25.33	1	11.0664	1	151	42.2	1	2	2	2	2	2	2	2	2	2	2	1	1	76.81	83.02	69.81	4.4	7.55	-0.381385	-0.433263
302	30.49	3	11.3812	1	160.8	47.7	1	2	1	2	2	2	2	2	2	2	2	1	1	77.09	40.57	56.6	2.83	2.36	0.242382	0.42185
275	25.83	2	10.1136	2	140	34.3	1	1	2	2	2	2	2	2	2	2	2	1	1	77.53	76.81	20.29	11.59	15.94	0.135134	-0.344397
173	23.15	1	12.5476	2	146.5	36.8	1	2	2	2	2	2	2	2	2	2	2	1	1	77.94	73.58	33.96	13.21	18.87	-1.32264	-2.09149
218	25.53	1	10.2916	1	135.7	32.8	1	2	2	2	1	2	2	2	2	2	2	1	1	77.97	31.52	52.17	14.13	3.26	-1.4386	0.252809
99	28.79	3	11.6632	1	143	35	1	2	2	1	2	1	1	2	1	1	2	1	1	78.13	80	84	4		-0.0394449	-0.164749
298	25.83	2	10.0123	1	144.4	42.1	2	2	2	2	2	2	2	2	2	2	2	1	1	78.15	51.61	8.6	12.9	1.08	1.71473	1.1692
309	30.49	3	11.0144	1	148.3	45.6	1	2	2	2	2	2	2	2	2	2	2	1	1	78.18	58.14	27.91	12.79	11.63	-0.402168	-0.49849
342	31.05	3	11.1841	1	148	43.7	1	2	2	2	2	2	2	2	2	2	2	1	1	78.57	88.71	64.46	0	6.34	-0.131913	-0.834088
162	23.15	1	12.7255	1	167.3	71.1	2	2	2	2	2	2	2	2	2	2	2	1	1	78.85	39.02	24.39	24.39	21.95	0.39057	0.410219
242	24.52	1	9.71937	2	134.3	28	1	2	2	2	2	2	2	2	2	2	2	1	1	79.12	30.56	74.07	7.87	3.7	1.56966	0.982376
353	28.46	3	11.0363	2	141.6	35.3	3	2	2	2	2	1	2	2	2	1	2	1	1	79.12	10.15	69.04	1.52	22.84	1.69684	1.5945
124	25.98	2	13.1526	2	156	51.5	5	2	2	2	1	2	2	2	2	2	2	1	1	79.41	35.19	45.37	2.78		-0.405551	-1.18428
278	25.59	1	10.4531	1	151	50.1	1	2	2	1	2	1	1	1	1	1	1	1	1	79.49	74.19	53.23	1.61	8.06	0.10093	-0.183525
123	25.98	2	13.6071	2	159.9	51.5	5	2	2	2	1	2	2	2	2	2	2	1	1	79.51	86.5	49.69	1.84		1.11948	0.400387
130	26.15	2	12.3149	2	162.2	44.6	2	2	2	2	2	2	2	2	2	2	2	1	1	79.72	73.68	42.98	0		0.620652	0.349787
355	28.46	3	11.3758	2	150	55.1	5	2	2	2	2	1	2	1	2	2	2	1	1	79.85	17.76	14.95	3.74	2.8	-0.18529	-0.211166
306	30.49	3	11.2745	1	167	57.6	1	2	2	2	2	2	2	2	2	2	2	1	1	80.28	78.95	37.72	2.63	8.77	-0.439253	-0.428282
325	26.5	2	10.6502	2	141	27.5	1	2	2	2	2	2	2	2	2	2	2	1	1	80.3	59.51	38.04	14.11	4.91	0.21952	0.127904
348	28.46	3	10.6968	1	146	40.9	5	2	2	1	2	1	1	1	1	1	1	1	1	80.49	65.66	52.53	2.02	9.09	-0.658293	-0.755847
196	25.99	2	9.32238	2	141.3	39.6	2	2	2	2	2	2	2	2	2	2	2	1	1	80.56	20.69	82.76	3.45	0	0.877697	0.469229
346	28.46	3	11.3073	1	152.5	49.4	2	2	2	2	1	1	1	2	2	1	2	1	1	80.65	70	52	8	6	0.393057	0.330627
296	25.83	2	10.4914	2	147	45.9	2	2	2	2	2	1	1	2	1	1	2	1	1	80.9	44.44	27.78	20.83	15.28	2.05219	1.3723
132	26.15	2	12.0301	1	154.5	53.3	2	2	2	1	1	2	2	2	2	2	2	1	1	81.3	78	26	2		-0.49601	-0.636672
345	28.46	3	10.4887	1	135	39.1	1	2	2	2	2	2	2	2	2	2	2	1	1	81.44	59.57	96.17	1.5	2.33	-0.109661	-0.744252
182	25.33	1	10.3628	2	147.5	48.6	1	2	2	2	1	1	1	1	1	2	2	1	1	81.63	73.75	52.5	2.5	0	-1.18656	-1.46451
102	28.79	3	10.8665	1	155	49.6	1	2	2	2	2	1	2	2	2	1	2	1	1	81.71	82.09	86.57	1.49		-2.42296	-2.66231
329	26.5	2	11.3374	1	152.9	69.4	1	1	2	2	1	2	2	2	2	2	2	1	1	81.74	63.76	68.12	1.36	2.45	-0.872315	-0.137617
208	25.53	1	11.1348	2	151.5	62.8	2	2	2	2	2	2	2	2	2	2	2	1	1	81.82	52.38	42.86	0	1.59
60	26.11	2	9.63997	1	144.6	56.5	2	2	2	2	2	1	1	2	2	2	2	1	1	82.14	47.83	78.26	13.04		1.74631	1.31412
266	25.83	2	10.3847	1	142	39.4	1	2	2	2	1	2	2	2	2	2	2	1	1	82.22	66.22	45.95	9.46	1.35	-0.98396	-0.544267
170	23.15	1	12.6105	1	162.6	41.6	1	2	2	1	1	1	1	2	2	2	2	1	1	82.26	50	42.16	2.94	2.94	-0.969355	-1.18287
168	23.15	1	12.835	1	164.5	51.7	2	1	2	1	2	2	2	2	2	2	2	1	1	82.35	61.43	48.57	5.71	4.29	2.82675	2.95049
188	25.99	2	9.3306	1	146.1	50.5	5	2	2	2	1	2	2	2	2	2	2	1	1	82.44	60.19	41.67	8.33	10.19	1.83429	1.47738
140	25.9	2	12.6653	1	168.8	71.6	1	1	2	2	2	2	2	2	2	2	2	1	1	82.68	80.41	78.38	12.16	14.19	2.07852	1.40652
98	28.79	3	11.4524	1	148.5	33	5	2	2	1	2	2	2	2	2	2	2	1	1	82.76	93.75	66.67	14.58		0.293698	0.145371
395	27.69	3	10.9514	2	153.5	56.3	2	2	2	2	2	2	2	2	2	2	2	1	1	82.8	66.23	37.66	1.3	12.99	0.747082	0.178913
255	25.96	2	10.5106	1	152.2	37.1	5	2	2	2	2	2	2	2	2	2	2	1	1	83.02	84.09	56.82	6.82	0	-0.54116	-0.641232
331	26.5	2	11.3265	1	135	31.4	1	2	2	1	2	1	1	1	2	2	2	1	1	83.33	45	95	15	25	0.0987197	0.152024
216	25.53	1	10.9596	1	141.9	46.3	5	2	2	2	1	2	2	2	2	2	2	1	1	83.72	70.83	68.06	6.94	12.5	0.315042	0.197409
205	25.53	1	10.2231	2	138.9	32	2	1	2	1	2	1	2	2	2	2	2	1	1	83.81	70.45	42.05	3.41	3.41
351	28.46	3	12.0411	2	159.5	70.3	2	2	2	2	2	1	2	2	1	2	2	1	1	84.05	51.46	55.84	0.36	6.93	-0.047357	-0.231261
93	28.79	3	11.2197	1	149.6	36.6	1	1	2	2	2	2	2	2	2	2	2	1	1	84.06	87.93	48.28	0		-1.4067	-0.732712
122	25.98	2	12.9884	2	145	47.3	5	2	2	2	2	2	2	2	2	2	2	1	1	84.12	84.62	51.75	2.1		0.237318	0.42769
107	25.98	2	12.9281	2	161.7	82.5	5	2	2	1	1	2	2	2	2	2	2	1	1	84.21	63.89	67.36	1.39		0.450397	1.61531
237	24.52	1	9.73306	1	156.4	48.2	2	2	2	2	2	2	2	2	2	2	2	1	1	84.62	49.09	50.91	20	9.09	0.0256576	-0.594252
326	26.5	2	11.0773	1	142.2	31.5	1	2	2	1	1	2	2	2	2	2	2	1	1	84.62	72.73	59.09	20.45	11.36	0.666442	0.955884
96	28.79	3	11.1951	1	139.8	40	5	2	2	1	2	2	2	2	2	2	2	1	1	84.93	66.13	24.19	1.61		1.4462	1.44445
143	25.9	2	12.8049	1	147.5	39.1	1	2	2	2	2	2	2	2	2	2	2	1	1	84.94	94.09	82.76	1.48	17.73	-1.60262	-1.54491
314	26.25	2	10.5626	1	147	35.8	2	2	2	2	2	2	2	2	2	2	2	1	1	85.19	55.07	78.26	10.14	8.7	0.108817	0.0273234
158	23.15	1	12.1506	2	133	33.7	1	2	2	2	1	1	2	2	1	2	2	1	1	85.33	62.5	68.75	23.44	6.25	0.280506	0.805965
305	30.49	3	11.1211	1	155	38.2	1	2	2	2	2	2	2	2	2	2	2	1	1	85.42	30.49	36.59	20.73	17.07	-0.288705	-0.494335
156	23.15	1	12.7474	2	153.5	43	1	2	2	1	1	1	2	2	1	2	2	1	1	85.71	33.33	8.33	0	8.33	-0.44639	-0.344411
120	25.98	2	13.7741	2	162.3	67.6	5	2	2	2	2	1	1	2	1	2	2	1	1	85.71	59.52	64.29	3.17		0.0474996	-0.218259
127	25.98	2	13.692	1	155.4	51.5	5	2	2	2	2	2	2	2	2	2	2	1	1	85.75	97.54	BAD TUBE	0		-1.06865	-1.17522
356	27.76	3	9.69199	1	132.3	25.5	5	2	2	2	1	1	1	2	1	1	2	1	1	85.77	54.47	43.4	0.43	5.53	-0.479956	-1.04916
288	25.59	1	10.6338	2	130.6	31.8	5	2	2	2	2	3	n/a	n/a	n/a	n/a	n/a	1	1	86.05	63.96	8.11	9.91	2.7	-1.14353	-1.62439
126	25.98	2	13.5031	2	158	51.2	5	2	2	2	2	2	2	2	2	2	2	1	1	86.09	61.57	58.08	1.75		0.254939	-0.0517097
338	31.05	3	11.1841	1	140.9	41.5	5	2	2	2	2	1	2	1	1	2	2	1	1	86.36	90.23	65.41	16.54	9.77	0.636133	0.359055
133	26.15	2	12.6461	1	162.2	80.2	5	2	2	1	1	1	1	2	1	2	2	1	1	86.4	84.81	55.8	1.1		-0.226702	0.522406
153	24.09	1	14.8501	2	158.5	57.1	1	2	2	2	2	2	2	2	2	2	2	1	1	86.74	46.28	90.08	7.85		0.236885	-0.0914607
159	23.15	1	12.6242	2	155	57.4	2	2	2	2	2	1	1	1	2	2	2	1	1	86.96	35	55	5	5	0.985192	0.149291
256	25.96	2	10.9377	1	142.3	35.6	1	2	2	2	2	2	2	2	2	2	2	1	1	87.29	51.08	34.75	2.54	1.69	-0.0706505	-0.358379
95	28.79	3	10.7351	1	137	29.6	1	2	2	2	2	2	2	2	2	2	2	1	1	87.44	87.36	64.94	1.15		-0.436197	-0.521227
347	28.46	3	10.9788	1	146	34.9	1	1	2	2	2	2	2	2	2	2	2	1	1	87.94	57.26	66.13	2.42	12.1	-0.21344	-0.47236
118	25.98	2	12.9829	1	164	51.8	2	2	2	1	2	2	2	2	2	2	2	1	1	88.2	68.31	80.63	5.28		-1.21956	-1.44962
272	25.83	2	9.40726	2	135.5	27.8	1	2	2	2	2	2	2	2	2	2	2	1	1	88.21	75.12	51.61	19.82	14.75	-0.279239	-0.496801
358	27.76	3	10.8638	1	144.9	40.3	5	2	2	2	2	2	2	2	2	2	2	1	1	88.4	95.63	61.88	3.13	4.38	-0.803748	-0.590377
367	28.09	3	10.8747	1	149.5	66.7	2	2	2	2	2	2	2	2	2	2	2	1	1	88.5	42	48	24	27	2.1057	1.07906
341	31.05	3	10.9596	1	148	46.7	5	2	2	1	2	2	2	2	2	2	2	1	1	88.51	57.37	62.63	2.63	1.4	0.719923	0.669971
121	25.98	2	12.909	1	148.4	51	5	2	2	2	2	1	1	2	2	2	2	1	1	88.55	38.1	55.1	4.08		-1.57245	-2.02159
212	25.53	1	10.9706	2	145.1	43.1	5	2	2	2	2	1	2	1	2	2	1	1	1	88.71	50.91	43.64	1.82	5.45	0.194206	-0.385604
248	25.99	2	10.4778	1	148.9	78.5	1	2	2	2	2	1	1	1	1	1	2	1	1	88.89	50	15.63	15.63	6.25	1.03738	0.510812
97	28.79	3	11.7399	1	156.1	38.5	1	1	2	1	1	1	1	2	1	1	2	1	1	88.89	67.5	52.5	0		-1.03777	0.0934184
189	25.99	2	9.88364	1	142	40	5	2	2	1	2	1	2	2	2	2	1	1	1	88.95	63.35	75.78	4.35	8.7	0.598041	0.736752
233	24.52	1	9.60986	1	139.5	36	1	2	2	2	1	2	2	2	2	2	2	1	1	89.11	81.11	85.56	8.89	2.22	-0.263873	-0.754884
299	30.49	3	10.5599	1	143.5	27.9	1	2	2	1	2	1	2	1	1	1	2	1	1	89.66	66.15	50	4.62	1.54	-1.35645	-2.12618
386	28.35	3	10.7926	2	151	50.9	2	2	2	2	2	2	2	2	2	2	2	1	1	90	50.79	34.92	6.35	7.94	0.487511	0.0498399
51	26.11	2	10.0507	2	141	38.1	2	2	2	1	2	2	2	2	2	2	2	1	1	90.48	65.79	78.95	15.79		0.354984	-0.237421
234	24.52	1	9.57426	1	144	44.5	1	2	2	2	1	2	2	2	2	2	2	1	1	90.51	78.32	47.55	2.8	5.59	0.236642	-0.226575
116	25.98	2	13.0376	1	155	56.7	5	2	2	1	2	2	2	2	2	2	2	1	1	90.57	70.83	65.28	24.31		0.657497	0.492132
222	25.51	1	10.7652	2	142.6	38	1	2	2	2	2	2	2	2	2	2	2	1	1	91.34	91.38	55.17	0	24.14	1.22164	0.874716
195	25.99	2	9.68378	1	142.5	32.8	1	2	2	2	2	2	2	2	2	2	2	1	1	91.43	40.63	46.88	3.13	3.13	0.858405	0.596393
128	26.15	2	12.0055	2	166.5	64.9	2	2	2	2	2	2	2	2	2	2	2	1	1	91.86	29.11	53.16	11.39		2.20977	1.22375
400	25.37	1	13.1061	2	168	63	5	2	2	1	2	2	2	2	2	2	2	1	1	92	69.57	21.74	4.35	4.35	-0.331773	-0.631072
250	25.99	2	11.1075	1	155	50.6	2	2	2	1	2	2	2	2	2	2	2	1	1	92.04	94.05	51.35	7.03	10.81	1.04288	1.33292
240	24.52	1	9.8371	2	133.6	26.3	3	2	2	1	2	1	2	2	1	1	2	1	1	92.19	61.02	44.07	8.47	5.08	0.338855	-0.632332
276	25.83	2	9.79055	2	141	42.1	1	2	2	2	2	2	2	2	2	2	2	1	1	92.24	58.88	27.1	2.8	7.48	0.848787	0.593938
312	26.25	2	11.3265	1	145.2	39.3	1	2	2	2	1	1	2	2	2	2	1	1	1	92.42	78.69	22.95	0	13.11	0.531015	0.111
111	25.98	2	12.909	1	162.7	56.6	1	1	2	2	2	2	2	2	2	2	2	1	1	92.46	72.1	45.06	1.72		0.179882	-0.60781
206	25.53	1	10.5079	2	153.9	65.2	5	2	2	2	2	1	2	2	1	1	2	1	1	92.79	81.87	77.2	3.63	3.63	0.371051	-0.249854
294	25.83	2	9.88912	2	144.9	42.2	2	2	2	2	1	2	2	2	2	2	2	1	1	92.84	73.7	89.8	0.91	8.39	1.0291	1.249
295	25.83	2	10.2916	2	137.5	30.9	1	1	2	2	2	2	2	2	2	2	2	1	1	93.1	68.52	46.3	5.56	8.33	0.510863	0.144043
344	28.46	3	10.5188	1	145	44	1	2	2	2	2	1	1	1	2	2	2	1	1	93.53	70.44	70.44	14.47	7.55	0.332475	-0.227569
246	25.99	2	10.4257	1	147	51.8	1	2	2	2	1	2	2	2	2	2	2	1	1	93.97	99.08	85.32	1.83	11.93	0.545244	0.678259
209	25.53	1	11.1266	2	155.9	73.2	5	1	2	2	2	2	2	2	2	2	2	1	1	94.17	53.1	51.33	3.54	0.88
244	25.99	2	11.1184	2	145.9	41.7	1	1	2	2	1	2	2	2	2	2	2	1	1	94.3	90.75	56.23	9.61	5.34	0.660223	0.241303
425	25.59	1	13.2238	2	156	36.9	1	2	2	2	2	2	2	2	2	2	2	1	1	94.85	41.86	10.08	18.6	13.18	-0.0957492	-0.263996
340	31.05	3	11.2498	1	133.3	32.1	1	2	2	2	2	2	2	2	2	2	2	1	1	94.87	92.78	61.86	1.8	6.96	-0.19921	-0.943949
245	25.99	2	10.9295	1	147.5	33.9	1	2	2	2	1	2	2	2	2	2	2	1	1	95.45	95.24	88.1	10.71	9.52	0.0628594	-0.281045
231	25.51	1	10.9049	2	129	24.3	2	2	2	2	1	2	2	2	2	2	2	1	1	95.83	52.17	34.78	8.7	13.04	-1.13539	-1.2434
333	31.05	3	11.0856	1	143.3	33.8	1	2	2	2	2	2	2	2	2	2	2	1	1	96.39	75	40	13.75	0	0.378111	-0.555873
284	25.59	1	11.2225	1	141	40.2	1	2	2	2	1	2	2	2	2	2	2	1	1	96.47	63.41	19.51	2.44	18.29	0.517349	-0.0395693
380	28.35	3	10.6667	2	149	52.4	2	2	2	2	2	2	2	2	2	2	2	1	1	96.74	56.18	56.18	3.37	14.61	0.688584	0.602263
416	25.37	1	12.4873	2	156	39.4	5	2	2	2	2	2	2	2	2	2	2	1	1	96.77	50	96.67	33.33	3.33	-0.857015	-1.47376
396	27.69	3	11.5674	2	167	63.6	2	2	2	2	2	1	2	2	2	1	2	1	1	97.06	45.45	22.22	1.01	6.06	0.00956761	-0.28949
183	25.33	1	10.4038	1	139.1	43.3	5	2	2	2	1	2	2	2	2	2	2	1	1	97.17	77.67	73.79	14.56	6.8	0.418848	0.839571
431	25.59	1	13.5797	1	170	58.5	1	2	2	2	2	1	2	1	2	2	2	1	1	97.44	39.47	6.58	9.21	15.79	0.297016	-0.427134
408	25.37	1	12.0986	2	156	37.1	3	2	2	2	2	2	2	2	2	2	2	1	1	97.53	50.63	13.92	6.33	16.46	-1.81703	-2.34774
172	23.15	1	12.6626	2	162.2	59.6	2	2	2	2	2	1	2	1	2	2	2	1	1	97.67	45.24	50	2.38	4.76	-0.415729	-0.633999
397	27.69	3	11.4497	2	155	52.7	2	2	2	2	2	2	2	2	2	2	2	1	2	x	x	x	x	x	1.87843	1.9912
69	26.88	3	9.5	2	141.9	29.1	1	1	2	2	2	2	2	2	2	2	2	2	2
66	26.88	3	8.82957	1	133.6	27	1	1	2	2	2	1	1	2	2	2	2	1	2						0.0978431	-0.571818
24	26.88	3	11.7043	2	149.5	43.9	5	2	2	2	2	2	2	2	2	2	2	1	2						-0.959801	-0.8193
40	26.88	3	11.8494	1	158	59.6	5	2	2	2	1	2	2	2	2	2	2	1	2						0.366096	-0.638825
41	26.88	3	12.282	1	146	41.8	5	2	2	1	2	3	2	2	2	2	2	1	2						-0.544499	-0.707083
88	29.08	3	11.2799	1	145.5	39.9	1	2	2	1	2	2	2	2	2	2	2	1	2						-2.1425	-2.41043
112	25.98	2	13.2841	1	155.6	54	2	2	2	1	2	1	1	2	2	2	2	1	2						-0.843413	-1.00573
349	28.46	3	11.091	1	132.1	27.3	1	2	2	2	1	1	1	1	2	2	2	1	2						-0.283922	-0.371289
84	29.08	3	11.269	1	149.8	41	5	1	2	1	2	1	2	2	2	1	2	1	2						0.0840225	0.124403
46	26.11	2	10.2943	2	146	37.6	2	2	2	2	2	1	2	2	1	2	2	2	2						-0.702863	-0.989056
64	26.11	2	10.0123	1	135.3	31	1	2	2	1	2	2	2	2	2	2	2	1	2						0.600997	0.167164
316	26.5	2	11	1	147.3	30.9	1	2	2	1	2	3	NA	NA	NA	NA	NA	1	2						-0.155446	-0.393036
11	25.65	1	8.77755	1	131.5	23.9	5	2	2	2	3	1	2	2	2	2	2	2	2						-1.2117	-1.58597
236	24.52	1	9.51677	1	148	41.5	1	2	2	2	2	2	2	2	2	2	2	1	2						0.5709	-0.17128
174	23.15	1	12.2355	1	146.2	52.1	2	2	2	1	2	2	2	2	2	2	2	2	2
154	23.15	1	12.6215	2	146.2	40	1	2	2	2	1	1	2	2	1	2	2	1	2						-0.0230667	0.250915
163	23.15	1	12.9062	1	158.7	54.7	2	2	2	1	2	1	1	2	2	2	2	1	2						-0.167468	-0.26171
165	23.15	1	12.1862	1	155	68.1	1	2	2	1	2	1	2	1	2	2	2	1	2						1.52414	0.815249
167	23.15	1	12.6762	2	151.2	69.3	3	2	2	2	2	2	2	2	2	2	2	2	2						-1.4317	-1.27902
171	23.15	1	12.6078	2	161.7	56.9	1	1	2	2	2	2	2	2	2	2	2	1	2						0.801618	0.456623
235	24.52	1	9.67009	1	143.7	31.9	1	2	2	2	2	2	2	2	2	2	2	1	2						1.26888	1.2032
238	24.52	1	10.2943	2	139	28	1	2	2	2	2	2	2	2	2	2	2	1	2						-0.934914	-1.60232
239	24.52	1	9.78782	2	144	40.5	5	2	2	2	1	1	1	2	2	2	2	1	2						0.147591	-0.268182
241	24.52	1	10.0917	2	133.5	27	1	2	2	2	2	2	2	2	2	2	2	1	2						-0.922468	-1.57432
150	24.56	1	14.6448	1	176.5	55.1	1	2	2	2	2	2	2	2	2	2	2	1	2						-1.17489	-1.20201
187	25.33	1	10.412	2	147.5	48	2	2	2	1	2	2	2	2	2	2	2	2	2
175	25.33	1	11.1376	1	142.1	51.4	1	2	2	2	2	2	2	2	2	2	2	1	2						0.0414297	-0.0473821
176	25.33	1	10.3463	1	146.1	35.3	2	2	2	2	2	2	2	2	2	2	2	2	2
178	25.33	1	10.9925	1	150	59.7	1	2	2	2	2	1	1	2	1	1	2	1	2						0.875312	0.753926
179	25.33	1	10.3463	2	156	62.3	2	1	2	2	2	1	1	2	2	2	2	2	2
180	25.33	1	10.3463	1	145.3	36.6	1	2	2	2	2	2	2	2	2	2	2	1	2						1.26038	0.890179
185	25.33	1	10.4203	1	130	27.5	2	2	2	2	2	2	2	2	2	2	2	1	2						-0.0287232	-0.367347
186	25.33	1	10.6585	2	141.5	30.2	1	2	2	2	1	2	2	2	2	2	2	2	2
401	25.37	1	12.7255	2	161	72	5	1	2	2	2	2	2	2	2	2	2	1	2						0.988353	0.278173
402	25.37	1	12.4189	2	163	93.3	2	2	2	2	2	1	2	1	2	2	2	1	2						1.33263	1.21192
403	25.37	1	12.4025	2	153.6	41.6	3	1	2	2	2	2	2	2	2	2	2	1	2						-1.28881	-1.33917
404	25.37	1	13.8125	2	149.5	53.1	5	2	2	2	2	2	2	2	2	2	2	1	2						1.61162	1.74847
405	25.37	1	12.3039	2	154	46.1	5	2	2	1	2	1	1	1	2	1	1	1	2						-1.44529	-1.00271
406	25.37	1	12.5914	2	160	75.1	1	2	2	2	2	2	2	2	2	2	2	1	2						-0.0952189	-0.591935
407	25.37	1	12.4819	2	153	47.8	5	2	2	1	2	2	2	2	2	2	2	1	2						1.01573	0.292104
409	25.37	1	12.1643	2	159.5	61.8	2	1	2	2	2	2	2	2	2	2	2	1	2						0.364938	0.109053
410	25.37	1	12.0849	2	146.5	40.1	5	2	2	2	2	2	2	2	2	2	2	1	2						-0.0974738	-0.321017
411	25.37	1	11.9808	2	143	40.8	5	2	2	2	2	2	2	2	2	2	2	1	2						2.29367	1.83715
412	25.37	1	12.3039	2	146	34.1	5	2	2	2	2	2	2	2	2	2	2	1	2						-1.31183	-1.10002
413	25.37	1	12.0767	2	162	48.2	5	2	2	1	2	1	1	2	1	1	2	1	2						0.5139	0.491671
414	25.37	1	12.1971	2	156.4	49.7	2	2	2	2	2	2	2	2	2	2	2	1	2						0.261483	-0.558253
415	25.37	1	12.0548	2	158.5	66.4	5	2	2	1	1	1	1	2	2	1	2	1	2						0.685595	0.173597
417	25.37	1	11.8713	2	156.9	38.2	5	2	2	2	2	1	2	1	2	2	2	1	2						0.40867	-0.61047
419	25.37	1	12.7064	2	147	52.6	5	2	2	2	2	2	2	2	2	2	2	1	2						1.15718	0.897517
220	25.51	1	11.0007	2	153	48.4	1	2	2	1	2	2	2	2	2	2	2	1	2						-0.0485764	-0.618328
221	25.51	1	10.3272	2	134.5	28.4	1	2	2	2	2	2	2	2	2	2	2	1	2						0.746225	0.0329318
223	25.51	1	10.3874	2	151	36.9	5	2	2	2	2	2	2	2	2	2	2	1	2						-0.522788	-1.16281
224	25.51	1	11.1239	2	148.6	36.9	5	2	2	2	2	2	2	2	2	2	2	1	2						0.190086	-0.133417
225	25.51	1	11.2142	2	147	40		1	2	2	1	2	2	2	2	2	2	1	2						2.38612	1.76411
227	25.51	1	10.2888	2	125	25.2	5	2	2	2	1	2	2	2	2	2	2	1	2						-0.919005	-1.39259
228	25.51	1	10.3546	2	141	31	5	2	2	2	2	2	2	2	2	2	2	1	2						-0.769104	-1.00314
229	25.51	1	10.7023	2	141.5	35.8	3	2	2	2	2	2	2	2	2	2	2	1	2						-0.506706	-1.17709
230	25.51	1	10.883	2	139	26.9	1	2	2	2	2	1	2	2	1	2	2	1	2						0.0598752	-0.688205
232	25.51	1	10.2806	1	140.5	35.8	5	2	2	2	2	2	2	2	2	2	2	2	2						-1.51255	-2.36463
199	25.53	1	10.3628	1	151.5	49.5	3	2	2	2	1	1	2	2	1	2	2	1	2
200	25.53	1	10.5818	2	135.5	33.2	5	2	2	2	2	2	2	2	2	2	2	2	2
201	25.53	1	11.0883	2	166.3	68.3	2	2	2	2	2	2	2	2	2	2	2	1	2						1.68512	0.899183
203	25.53	1	10.4175	2	144.1	37.6	1	2	2	2	1	2	2	2	2	2	2	1	2
210	25.53	1	10.7926	2	150.6	47.2	2	1	2	2	2	2	2	2	2	2	2	1	2						-0.354245	-0.349014
211	25.53	1	10.5216	2	151.5	40.8	2	2	2	2	2	1	2	2	1	1	2	2	2
213	25.53	1	11.1595	2	147	47.2	1	2	2	2	1	2	2	2	2	2	2	1	2
214	25.53	1	10.3463	2	150.5	48.3	5	2	2	1	1	1	2	2	1	2	2	1	2						-0.690978	-1.16766
215	25.53	1	11.1732	1	150.4	46.7	1	2	2	2	2	2	2	2	2	2	2	1	2
420	25.59	1	13.6728	2	156	48.4	1	2	2	2	2	2	2	2	2	2	2	1	2
421	25.59	1	13.1718	2	163	49.4	1	2	2	2	2	2	2	2	2	2	2	1	2						-0.130378	-0.756775
422	25.59	1	13.5086	2	160	55.4	1	2	2	2	2	1	1	2	1	2	2	1	2						-0.591607	-0.783807
423	25.59	1	13.1362	2	162	59.1	1	2	2	2	2	2	2	2	2	2	2	2	2						-2.65154	-2.87015
424	25.59	1	13.4209	2	162	66.9	1	2	2	2	2	2	2	2	2	2	2	1	2						-0.267701	-0.780041
426	25.59	1	13.5168	2	156	45.7	5	2	2	2	2	2	2	2	2	2	2	1	2						1.18245	0.259468
427	25.59	1	13.629	2	155	37.9	1	2	2	2	2	2	2	2	2	2	2	1	2						-2.12594	-2.55898
428	25.59	1	12.9199	2	158	41.6	1	2	2	2	2	2	2	2	2	2	2	2	2						-1.62793	-1.73916
429	25.59	1	13.0568	1	141	39.7	1	2	2	2	2	2	2	2	2	2	2	1	2						-0.925525	-0.778817
430	25.59	1	13.2238	1	168	58.5	1	2	2	1	2	1	1	1	2	2	2	1	2						1.92811	1.84134
433	25.59	1	13.1882	2	149	37.2	5	2	2	2	2	2	2	2	2	2	2	1	2						0.263549	-0.141258
280	25.59	1	10.768	1	152.5	60.5	1	1	2	1	2	1	1	2	1	1	2	1	2						0.532163	-0.345205
283	25.59	1	10.5927	1	142.2	36.4	5	2	2	1	2	1	2	2	1	1	2	1	2						2.25081	2.51755
289	25.59	1	11.0144	2	151.7	47.2	1	1	2	1	2	1	1	2	2	1	2	1	2						0.754337	0.154757
279	25.59	1	10.5243	1	152	58.9	5	1	2	1	2	1	2	2	1	2	2	1	2						0.994896	0.168632
281	25.59	1	10.7159	1	144.6	37.9	5	2	2	2	2	2	2	2	2	2	2	1	2						-0.399995	-0.908459
282	25.59	1	10.7762	1	147	37.9	1	2	2	2	2	1	1	2	2	2	2	1	2						-0.578859	0.038796
285	25.59	1	10.6995	2	147.1	52.7	1	2	2	2	2	2	2	2	2	2	2	1	2						0.772341	0.236427
286	25.59	1	10.7023	2	158.6	54	1	2	2	2	1	2	2	2	2	2	2	1	2						-0.64392	-0.649658
287	25.59	1	11.3073	2	129.8	25.5	1	2	2	2	2	2	2	2	2	2	2	1	2						0.751119	0.488706
290	25.59	1	10.5708	2	142.5	41.3	1	2	2	2	2	2	2	2	2	2	2	1	2						0.553375	0.452417
1	25.65	1	9.01848	1	135	44.3	5	2	2	1	3	1	1	2	2	2	2	1	2						1.30313	1.26405
14	25.65	1	8.3039	1	132	33.8	5	2	2	1	3	2	2	2	2	2	2	1	2						0.358986	0.839475
10	25.65	1	8.7091	1	126	22.9	5	1	2	1	1	3	2	2	2	2	2	2	2
2	25.65	1	8.18617	1	131.5	25.4	5	2	2	2	2	1	1	2	2	2	2	2	2
3	25.65	1	8.56947	2	123.5	18.8	5	2	2	2	2	2	2	2	2	2	2	2	2
4	25.65	1	8.9911	2	133	27.1	5	2	2	2	2	1	1	2	2	2	2	2	2
5	25.65	1	8.7447	2	128	21.9	5	1	2	1	2	2	2	2	2	2	2	2	2
6	25.65	1	8.89802	2	135.5	32.7	5	1	2	1	2	2	1	2	2	2	2	1	2						-1.19461	-1.13137
7	25.65	1	8.67077	2	122.7	28.4	5	1	2	2	1	2	2	2	2	2	2	2	2
8	25.65	1	8.44627	2	136	27.7	5	2	2	2	2	3	2	2	2	2	2	2	2						-0.570666	-0.617121
9	25.65	1	8.62149	2	129.4	29.4	5	2	2	2	2	2	2	2	2	2	2	1	2
12	25.65	1	8.96372	2	127	25.9	5	1	2	2	1	1	1	1	2	2	2	2	2
13	25.65	1	8.93361	2	134	28.8	5	1	1	2	2	1	2	1	2	2	2	1	2
15	25.65	1	8.95825	1	133.5	40.1	5	2	2	2	3	2	2	2	2	2	2	2	2
273	25.83	2	9.86995	2	138.7	36	1	2	2	1	1	2	2	2	2	2	2	2	2
292	25.83	2	10.6639	2	150.7	33.2	1	2	2	1	2	3	n/a	n/a	n/a	n/a	n/a	2	2						-2.57464	-2.01301
264	25.83	2	9.74675	1	141.5	45.5	5	2	2	2	2	1	1	2	2	1	2	1	2						0.881929	1.04935
265	25.83	2	9.71116	1	143.4	28.6	1	2	2	2	2	2	2	2	2	2	2	1	2						0.338719	-0.444798
268	25.83	2	9.74127	1	142	32	1	2	2	2	2	2	2	2	2	2	2	1	2						-0.661452	-0.468165
269	25.83	2	9.67556	1	134	41.8	3	2	2	2	2	1	1	2	1	1	1	1	2						-3.4056	-3.58061
270	25.83	2	9.46749	1	143.8	46.4	2	2	2	2	2	2	2	2	2	2	2	1	2						0.87704	1.35646
271	25.83	2	9.42368	2	139.3	31.2	1	2	2	2	2	2	2	2	2	2	2	1	2						-0.480754	-0.708271
274	25.83	2	10.078	2	134	25.8	5	1	2	1	2	2	2	2	2	2	2	1	2						-0.879813	-1.26898
277	25.83	2	9.86448	2	131.8	30	1	2	2	2	2	2	2	2	2	2	2	1	2						0.24941	-0.453972
291	25.83	2	10.8118	2	152.1	39.7	1	2	2	2	1	2	2	2	2	2	2	1	2						-0.271151	-0.74348
297	25.83	2	9.577	2	139.8	27.5	1	2	2	2	2	1	2	2	2	2	2	1	2						-0.1324	-0.808
142	25.9	2	12.4819	1	161.6	48.4	5	1	2	1	2	1	1	2	2	1	2	2	2						-0.0419551	-0.45139
138	25.9	2	13.6619	2	152.7	42.5	2	2	2	2	1	2	2	2	2	2	2	1	2						-0.916926	-0.885153
141	25.9	2	12.9938	2	153.5	72.3	1	2	2	1	1	1	1	2	1	2	2	1	2						2.05401	1.87871
257	25.96	2	10.694	1	158	58.1	5	2	2	1	2	1	2	2	1	2	2	1	2						0.254322	-0.252783
258	25.96	2	11.1266	1	145.5	34.8	1	2	2	2	2	1	2	2	2	1	2	1	2						-0.451925	-0.989987
260	25.96	2	10.8008	1	153	41.7	1	1	2	2	2	2	2	2	2	2	2	1	2						-0.00895318	-0.210588
106	25.98	2	13.3443	2	157.5	60.4	5	2	2	2	2	2	2	2	2	2	2	1	2						1.50287	0.907081
114	25.98	2	13.6537	2	164.5	57	1	2	1	2	1	2	2	2	2	2	2	1	2						-0.758151	-0.593261
119	25.98	2	13.6153	1	170.5	68.4	5	2	2	1	2	2	2	2	2	2	2	1	2						1.83438	0.963641
125	25.98	2	12.8953	2	157.5	41.3	2	2	2	2	2	1	2	2	2	2	2	2	2						-1.22269	-1.86319
198	25.99	2	9.96304	1	148.2	48.2	2	2	2	1	2	2	2	2	2	2	2	2	2
190	25.99	2	9.28405	1	144.2	36.5	1	2	2	2	1	2	2	2	2	2	2	2	2
193	25.99	2	9.77413	2	142.7	52.8	5	2	2	2	2	2	2	2	2	2	2	1	2						0.228596	-0.212381
194	25.99	2	10.0671	2	144	40.1	5	2	2	2	2	1	2	2	2	2	2	2	2						-0.981205	-1.51811
197	25.99	2	9.64271	2	139	36.3	1	2	2	2	2	2	2	2	2	2	2	2	2
243	25.99	2	11.2663	1	161.7	52	1	2	2	2	1	2	2	2	2	2	2	1	2						0.437133	0.269083
247	25.99	2	10.486	1	139.2	40.2	1	2	2	2	2	2	2	2	2	2	2	1	2						0.153479	-0.161406
249	25.99	2	10.6475	1	142.1	37.4	1	2	2	2	2	2	2	2	2	2	2	1	2						-0.577229	-1.30621
251	25.99	2	10.6256	2	152.2	45.7	1	2	2	2	1	1	1	2	1	1	2	1	2						-0.582061	-0.801475
252	25.99	2	10.7159	2	137.8	29.9	1	2	2	1	2	1	2	2	1	2	2	1	2						-0.43266	0.254514
253	25.99	2	11.0746	2	151	52.5	1	2	2	2	1	2	2	2	2	2	2	1	2						0.67737	0.351612
58	26.11	2	9.9165	2	151.5	44.1	2	2	2	1	2	1	1	2	2	2	2	1	2						0.657784	0.697349
56	26.11	2	10.3682	2	149.9	62.4	2	2	2	1	1	3	2	2	2	2	2	1	2						-0.159706	-0.657552
49	26.11	2	9.81246	1	145.6	41.2	2	2	2	2	2	2	2	2	2	2	2	1	2						0.751976	0.154394
52	26.11	2	10.1191	1	142.2	36.8	1	1	2	2	1	2	2	2	2	2	2	1	2						-1.09131	-1.34116
53	26.11	2	10.2313	1	143.5	32.7	1	2	2	2	1	2	2	2	2	2	2	1	2						-0.893391	-1.76271
54	26.11	2	10.4914	2	140.7	32.2	1	2	2	2	1	2	2	2	2	2	2	1	2						1.05343	1.24725
57	26.11	2	10.0233	1	124.2	23.1	5	2	2	2	1	1	1	2	1	1	2	1	2						0.586805	-0.0777876
59	26.11	2	9.8371	1	147	43.8	1	2	2	2	2	2	2	2	2	2	2	1	2						-0.849021	-1.69565
61	26.11	2	10.4175	2	137.8	34.5	5	2	2	2	2	2	2	2	2	2	2	1	2						0.937862	1.06303
62	26.11	2	10.4011	2	155.3	70.3	2	1	2	1	2	1	2	2	2	2	2	2	2						-1.03655	-0.306183
63	26.11	2	10.1355	2	147.6	41.3	2	1	2	1	2	1	2	1	1	2	2	1	2						0.242252	0.206631
131	26.15	2	12.4873	2	148	47.1	5	2	2	1	2	2	2	2	2	2	2	1	2						-0.526297	-1.16826
135	26.15	2	12.0356	1	154.1	37.9	2	2	2	2	2	2	2	2	2	2	2	2	2						-1.48847	-1.71114
311	26.25	2	10.7789	2	146.4	53.9	1	2	2	2	2	3	NA	NA	NA	NA	NA	2	2
313	26.25	2	10.9076	1	134	26.9	1	2	2	2	2	2	2	2	2	2	2	1	2						0.148954	0.342492
315	26.25	2	11.3949	1	143	38.6	1	2	2	2	2	1	2	2	1	2	2	1	2						0.390199	0.497712
317	26.25	2	11.3511	1	145.7	39.3	2	2	2	2	1	1	2	1	1	2	2	1	2						-0.285854	-0.384989
320	26.25	2	10.9459	2	139.5	35.2	5	2	2	1	1	1	1	2	1	2	2	1	2						-0.4091	-0.530418
322	26.25	2	10.6256	1	152.6	33.8	5	2	2	2	2	2	2	2	2	2	2	1	2						-0.341693	-1.325
327	26.5	2	11.436	2	136.2	34.5	1	2	2	2	2	2	2	2	2	2	2	1	2						-0.293859	-0.351366
328	26.5	2	10.8036	1	148.5	36.3	1	1	2	2	2	2	2	2	2	2	2	1	2						0.144318	-0.55541
67	26.88	3	9.15811	1	139.1	35.3	5	2	2	2	2	2	2	2	2	2	2	1	2						1.45211	1.54765
70	26.88	3	9.11431	1	135	30.9	5	2	2	2	2	2	2	2	2	2	2	1	2						0.678224	0.516764
72	26.88	3	9.40726	2	126	21.7	3	2	2	2	1	1	2	1	1	2	2	1	2						-0.865577	-1.22411
73	26.88	3	9.03491	2	129	39.1	3	2	2	2	1	1	2	1	2	2	2	1	2						-0.0702078	0.621785
74	26.88	3	9.11431	2	133.5	39.2	2	2	2	2	2	2	2	2	2	2	2	2	2
75	26.88	3	9.53046	2	141	39.2	2	2	2	2	1	2	2	2	2	2	2	1	2						0.398915	1.38796
76	26.88	3	9.48392	1	141.6	40.8	3	1	2	2	1	2	2	2	2	2	2	1	2						1.79747	1.48284
77	26.88	3	8.59685	2	131.2	25.8	5	2	2	2	2	2	2	2	2	2	2	1	2						-0.531679	-0.793616
39	26.88	3	11.5619	2	147.1	36.9	5	2	2	1	1	1	1	2	2	2	2	1	2						-0.0215758	-0.737404
16	26.88	3	11.5483	2	154	68.5	5	2	2	2	2	2	2	2	2	2	2	1	2						-0.295803	-0.459862
17	26.88	3	11.614	1	142	38.3	5	1	2	2	2	2	2	2	2	2	2	1	2						-1.13881	-2.04841
18	26.88	3	11.9945	2	143.2	30.6	5	2	2	2	3	2	2	2	2	2	2	1	2						-1.56666	-1.3765
19	26.88	3	12.2793	1	157.7	50.9	5	2	2	2	2	1	1	2	2	2	2	1	2						-1.20492	-1.57481
20	26.88	3	12.1971	1	148	33.7	5	1	2	2	2	2	2	2	2	2	2	1	2						-0.75967	-1.3206
21	26.88	3	12.3422	2	164	66.9	5	2	2	2	1	2	2	2	2	2	2	1	2						-0.0624915	0.241652
22	26.88	3	12.0794	2	152.9	35.4	5	1	2	2	1	1	1	2	1	1	2	1	2						0.976696	0.693026
23	26.88	3	12.1396	1	165.6	43.1	5	2	2	2	2	1	1	2	2	1	2	1	2						-2.4147	-3.40057
25	26.88	3	12.23	2	160.5	61	5	2	2	1	1	2	2	2	2	2	2	1	2						2.74797	1.97464
26	26.88	3	11.8412	2	157.7	44.9	5	2	2	2	2	1	2	2	2	1	2	1	2						-1.15649	-1.95924
27	26.88	3	12.1725	1	151.3	40.3	5	2	2	2	1	2	2	2	2	2	2	1	2						0.838774	0.431574
28	26.88	3	11.4059	2	149.9	47.2	5	2	2	2	2	1	2	1	2	2	1	2	2						0.9784	1.03841
29	26.88	3	11.9535	1	149.8	53.5	5	2	2	2	2	2	2	2	2	2	2	1	2						1.20672	-0.146181
30	26.88	3	12.2464	2	151	39.2	5	2	2	2	2	2	2	2	2	2	2	1	2						-0.957136	-1.70808
31	26.88	3	12.1533	1	156.6	44.9	5	2	2	1	2	1	1	2	1	1	2	1	2						1.27011	0.936008
32	26.88	3	11.8248	2	156.5	52	5	2	2	1	2	1	1	2	2	2	2	1	2						-0.0785039	0.285457
33	26.88	3	12.1287	1	148.9	35.8	5	2	2	2	2	2	2	2	2	2	2	1	2						0.778923	-0.122864
34	26.88	3	12.2902	2	149	55.8	5	2	2	2	2	2	2	2	2	2	2	1	2						-0.684709	-1.52768
35	26.88	3	11.4552	2	149	37.8	5	2	2	2	2	2	2	2	2	2	2	1	2						0.884229	0.368328
36	26.88	3	11.8549	1	145.7	33	5	1	2	2	1	2	2	2	2	2	2	1	2
38	26.88	3	11.6359	2	149.7	58.9	5	2	2	2	2	2	2	2	2	2	2	1	2						-0.771252	-0.572088
42	26.88	3	11.6742	2	158.3	66	5	1	2	2	1	2	2	2	2	2	2	2	2						-0.192973	0.191932
43	26.88	3	12.0548	2	159.5	53.1	5	1	2	2	1	2	2	2	2	2	2	2	2
399	27.69	3	11.3265	2	150	42	3	2	2	1	2	1	2	2	1	2	2	2	2						-1.68869	-1.17223
392	27.69	3	10.6283	2	143.5	34.2	5	2	2	2	2	2	2	2	2	2	2	2	2						-1.46107	-1.55795
393	27.69	3	11.2526	2	155.5	46.6	2	2	2	1	2	1	2	2	1	2	2	2	2
394	27.69	3	11.3046	1	141.5	33.1	1	2	2	2	2	1	1	2	2	1	2	1	2						-0.326857	-0.691003
398	27.69	3	10.9733	1	147.5	60.4	1	2	2	2	2	2	2	2	2	2	2	1	2						-0.8662	-0.0960587
357	27.76	3	10.2313	2	140	34.9	3	2	2	1	2	1	1	1	1	1	1	2	2						-1.58852	-0.711637
360	27.76	3	9.77413	1	139.7	33.2	5	2	2	2	1	2	2	2	2	2	2	1	2						-1.10412	-1.67094
361	27.76	3	10.4038	1	144.8	35.5	1	2	2	1	2	2	2	2	2	2	2	1	2						0.710685	0.323379
362	27.76	3	10.7734	2	142	42.3	5	2	2	2	2	2	2	2	2	2	2	1	2						-0.695545	-1.15658
363	27.76	3	10.371	2	148	50	1	2	2	2	2	2	2	2	2	2	2	1	2						-1.16456	-1.108
366	28.09	3	11.0637	1	145.4	40.7	1	2	2	1	2	2	2	2	2	2	2	1	2						0.683786	1.21163
368	28.09	3	11.0664	1	154.8	48.6	1	2	2	2	1	2	2	2	2	2	2	1	2						1.0621	0.562142
369	28.09	3	9.89185	1	154	32	2	2	2	2	2	2	2	2	2	2	2	2	2						-0.62093	-0.437115
370	28.09	3	11.3949	1	133.4	28.3	1	1	2	2	1	2	2	2	2	2	2	1	2						-0.902995	-0.858616
371	28.09	3	11.3238	1	145.4	59.2	2	2	2	2	1	2	2	2	2	2	2	1	2						-0.900047	-0.956971
372	28.09	3	10.7461	2	148	43.9	2	2	2	2	1	2	2	2	2	2	2	1	2						0.704069	0.319721
373	28.09	3	11.5154	2	159.6	51.1	2	2	2	2	2	2	2	2	2	2	2	1	2						-1.09503	-0.904542
374	28.09	3	11.1595	2	166	55.2	2	2	2	2	2	2	2	2	2	2	2	1	2
375	28.09	3	10.7844	2	147	29.4	1	2	2	2	1	2	2	2	2	2	2	1	2						0.207495	-0.210956
376	28.09	3	11.5428	2	152	50.8	5	2	2	2	2	2	2	2	2	2	2	1	2						-1.09277	-1.57725
377	28.09	3	11.6879	2	150.5	40.8	2	2	2	2	2	2	2	2	2	2	2	1	2						-1.05052	-1.78925
378	28.09	3	11.54	2	145.3	47.1	2	2	2	2	1	2	2	2	2	2	2	1	2						-0.813606	-1.0518
385	28.35	3	11.3101	2	144.9	56.1	5	2	2	1	2	1	1	2	1	1	1	1	2						0.93629	0.668195
381	28.35	3	11.2964	2	156.9	41.1	2	2	2	1	2	2	2	2	2	2	2	1	2						0.87231	-0.019328
382	28.35	3	11.1485	2	149.1	38.8	1	2	2	1	2	2	2	2	2	2	2	1	2						0.192702	-0.66934
383	28.35	3	11.5428	2	159	39.5	1	2	2	2	2	1	1	1	2	2	2	1	2
384	28.35	3	11.091	2	158	57.3	2	2	2	2	2	2	2	2	2	2	2	2	2						-1.17197	-0.485387
387	28.35	3	11.3648	1	153.4	43.4	2	2	2	2	2	2	2	2	2	2	2	1	2						0.565431	0.0456628
389	28.35	3	11.1978	1	148	49.6	1	1	2	2	2	2	2	2	2	2	2	1	2						-0.0210754	-0.0440569
390	28.35	3	10.6174	1	146.1	32.5	1	2	2	2	2	1	2	2	2	1	2	1	2
391	28.35	3	11.3812	1	134	43	5	1	2	2	2	2	2	2	2	1	2	1	2						-1.2384	-1.24977
354	28.46	3	11.1513	2	157.5	67.9	5	2	2	1	1	1	1	1	1	1	1	1	2						1.57516	1.32004
350	28.46	3	11.4223	2	139.5	38.9	1	2	2	1	1	2	2	2	2	2	2	1	2						-0.571383	-1.00598
352	28.46	3	10.6256	2	145.2	35.3	1	1	2	2	1	2	2	2	2	2	2	1	2						0.376888	0.240807
90	28.79	3	11.4689	1	146.4	35.5	1	2	2	2	2	2	2	2	2	2	2	1	2						-0.935876	-1.28709
91	28.79	3	11.6906	1	145.7	34.6	1	2	2	2	2	2	2	2	2	2	2	1	2						-0.210169	-0.156313
92	28.79	3	11.0883	1	143.4	34.6	1	2	2	2	2	2	2	2	2	2	2	1	2						0.404066	0.0456333
94	28.79	3	10.7515	1	154	41.8	5	2	2	2	2	2	2	2	2	2	2	2	2
101	28.79	3	11.0253	1	141	26.9	1	2	2	2	2	2	2	2	2	2	2	2	2						1.11955	0.774006
103	28.79	3	11.2964	1	160.7	48.1	1	2	2	2	2	2	2	2	2	2	2	1	2						-1.84356	-1.91475
104	28.79	3	11.0938	1	146.2	39	5	1	2	2	1	2	2	2	2	2	2	1	2						1.45626	2.0829
79	29.08	3	10.935	1	146.4	40.4	1	2	2	2	2	2	2	2	2	2	2	1	2						0.645647	-0.0633406
82	29.08	3	11.4908	1	155.1	42.8	1	2	2	2	2	2	2	2	2	2	2	1	2						-0.476883	-1.44304
83	29.08	3	11.0335	1	142.3	31.4	1	1	2	1	2	1	1	2	2	2	2	1	2						-1.53329	-1.49423
89	29.08	3	10.7269	1	133.4	28.8	1	2	2	2	2	2	2	2	2	2	2	1	2						-0.160227	-0.100294
300	30.49	3	10.601	1	145	33.9	1	2	2	1	2	2	2	2	2	2	2	1	2						-1.13392	-0.676624
308	30.49	3	11.3265	1	150	33	1	1	2	1	1	2	2	2	2	2	2	1	2						-0.489483	-0.739619
303	30.49	3	10.4887	1	150	39.6	1	2	2	2	2	2	2	2	2	2	2	1	2						-0.522459	-1.32212
304	30.49	3	10.8775	1	152	36.9	1	2	2	2	2	2	2	2	2	2	2	1	2						-1.15136	-0.504905
332	31.05	3	11.2252	1	139.6	34	1	2	2	2	2	1	2	1	2	2	2	1	2						-0.22202	-0.30194
334	31.05	3	10.8419	1	155.5	46	5	2	2	1	2	1	2	2	2	2	2	1	2						-0.723898	-1.02681
335	31.05	3	11.1622	1	142.9	32.1	5	2	2	2	2	2	2	2	2	2	2	1	2						-0.34729	-0.742327
337	31.05	3	10.6858	1	138.1	35.5	1	2	2	2	2	2	2	2	2	2	2	1	2						-0.666048	-1.12332
339	31.05	3	10.5736	1	146.8	39.7	1	2	2	2	2	2	2	2	2	2	2	1	2						-0.831694	-1.26737
343	31.05	3	10.7351	1	146.1	38.4	1	2	2	2	2	1	2	1	2	2	2	1	2						1.13332	0.568112

## Sheet: Notes
Running Total
Modelled 12 month PM10 S
PM10 school tertile
Age (yr)	Calculated as (visit date-DOB)/365.25
Gender	1= Male, 2=Female, 3=MISSING
Height (cm)
Weight (kg)
Ethnicity GLI
Hayfever	1 yes, 2 No
Eczema	1 yes, 2 No
Atopy	1 yes (asthma/hayfever/eczema), 2 no
Smoking (parental)	1 yes, 2 no
SPT	1 (any +ve), 2 no positive
HDM	1 +ve 2 -ve
grass	1 +ve 2 -ve
Tree	1 +ve 2 -ve
Cat	1 +ve 2 -ve
Aspergillus	1 +ve 2 -ve
Induce Sputum	1 - done, 2 not done
Successful SI	1 suitable for analysis, 2 unsuitable for analysis
CD11c+
CD86+
CD1c+
CD141+
CCR7+
FEV1 Z	GLI equations
FVC Z	GLI equations
